# Supplementary material for: Morphology of the Bony Labyrinth Supports the Affinities of Paradolichopithecus with the Papionina
Source: Int J Primatol. 2022 Sep 20;44(1):209–36. doi: 10.1007/s10764-022-00329-4 (PMC9931825; doi:10.1007/s10764-022-00329-4)
Supplement: Supplementary file 3 — (CSV 91 kb) [file 10764_2022_329_MOESM3_ESM.csv]

	X1	Y1	Z1	X2	Y2	Z2	X3	Y3	Z3	X4	Y4	Z4	X5	Y5	Z5	X6	Y6	Z6	X7	Y7	Z7	X8	Y8	Z8	X9	Y9	Z9	X10	Y10	Z10	X11	Y11	Z11	X12	Y12	Z12	X13	Y13	Z13	X14	Y14	Z14	X15	Y15	Z15	X16	Y16	Z16	X17
MRAC-83-006-M153	13.8183074745671	9.38372221413006	8.61238898987259	15.502953502998	9.59185091579488	7.7444577785355	13.3654185360187	8.96307891860112	6.96152268996773	14.6967859764046	9.80061402235807	9.57544631524003	13.6661531086905	12.1918435973045	8.5619174647285	13.9769118990345	8.14869759241236	8.74667863262524	14.4599296029475	11.7088055937349	11.9689156896971	14.8352231659451	10.0789352303659	12.0959031623753	12.1005839659591	9.9159863888386	12.2367590368593	10.8180461238495	8.76158074850634	14.873905904017	15.4720866659085	8.5740025190697	13.5895504944401	12.5776446480839	10.9890493595406	14.4798044440094	14.9142466727513	11.1185483558494	16.9930726889698	16.5168261954815	8.66476891477481	14.7784506078194	14.8011856890021	7.50535302448628	13.2805613378859	14.9753781922396	5.45562621808212	14.9688002158706	11.8285116698959
AMNH-M-52635	55.6124695974591	25.3079656921969	71.3868562810626	56.7964699057288	23.9346371877411	72.0556410062623	54.6051252808851	24.804087279463	73.0223608374402	56.2528966547282	25.1188208243917	70.4866783947754	54.1662809744871	23.7195880703932	70.2006999821513	56.3410134106464	26.3110940622937	72.3216662945723	55.4826686392483	25.9373389245542	67.0172212933232	56.7940049211684	27.0068510010141	68.4938974153728	54.2845508528122	29.0251095190197	68.7576036583068	54.5478844476675	32.0085464692889	67.8375470492806	58.2538703608333	28.4050987729918	68.2301745312043	54.3304454169002	29.3612283089379	66.3652985743925	57.1162710550706	29.7852071397393	63.1939748199478	59.7018362923412	28.6330664829023	66.9331372205828	58.2772395227302	29.2732735713212	69.2073112219601	60.1439908322895	31.2879472721536	69.2710250308314	57.7822538665147
AMNH-M-52641	62.7521921526061	68.3833654017889	103.920767061176	63.1448708598193	70.1566035819696	104.382119933584	62.5589760818419	67.9105447693469	105.292837434725	63.066245543543	69.3983947534599	102.745459842123	65.0443126517772	68.2339686939359	103.751263794654	61.3985232621806	68.7079447314199	103.636472619277	64.4960210218879	68.7570436726605	99.8316583804917	62.4757526674241	68.9552618683817	100.289071292538	62.2516334762797	65.8930795527029	100.335236824526	60.5132302082102	64.8393095855068	97.7318109656813	60.8058541695668	69.6629408181804	99.1378277802411	63.168170706074	66.0738313136569	97.6770170619626	63.042005847659	69.0073933538887	94.7363094178904	60.6429887005756	70.665337030508	97.6394231991843	59.5609200403054	69.1550648131751	99.6125758274474	57.6525370160832	69.4447966871385	98.421115760109	56.5984183197534
MRAC-14337	10.5591379153255	11.0253080284756	6.77977239795331	11.4976627779885	12.4467089637103	6.02442907880085	10.3620859019958	10.4306410391431	5.03408237400822	10.4307009758566	12.0421157761264	7.39701107401975	8.67415344066003	12.2311633761384	5.76832381435506	11.4535651866184	10.3631949073296	7.08882149326555	8.60499315876926	12.9718589568488	10.018182697844	10.6366842254937	11.9083788582629	9.95672689397516	8.46478476162264	9.56063778120774	10.2906532816509	8.53695637013205	8.06045484468048	13.0603197677662	11.8777934709263	11.5369619476045	11.5832517447022	7.69517090417281	10.3873710790523	12.4204257658368	9.0841200530109	13.0692952560608	15.1114273040744	12.2404315037082	12.5623985536073	12.6485000214385	12.3910577635547	10.4439720128607	11.3383287348178	13.8210144447739	9.89629890287295	12.5723156313717	12.4440729231671
MRAC-28998	12.4479810364891	48.4019386150711	12.4434157807187	10.8255243398796	48.2655751682962	12.8388216730419	12.9939367710987	48.4405224686466	13.9261328181341	11.8310768010521	48.3935453147899	11.3946778183477	12.2199635209849	50.7345038064634	12.518441962706	12.6191584433739	47.0691913455489	12.1397884168292	11.63124568555	50.3418415301988	8.32751372282625	12.1542784419287	48.0652348310062	9.10714296838711	14.5972287986312	48.8541527045345	8.58879546540424	16.3071792198111	47.6472187335185	5.69716949834491	11.6338869326622	46.2676691074753	7.10605297880161	14.3673308177204	49.9820825310095	5.81970984338828	11.7005688459784	48.7000179876462	3.670604252114	11.0921806871463	46.2151682135559	6.21687437360386	12.6963419437598	45.5818503023824	7.83714495778438	12.8190869034659	43.7660396670215	6.81267498820533	16.3373060372739
MRAC-73-018-M359	48.6728515625	48.2579498291016	8.40562057495117	49.938720703125	47.9644203186035	6.87484836578369	47.5925712585449	47.9206733703613	7.45037889480591	49.7516708374023	48.7841148376465	8.69611263275146	48.3675880432129	50.4760246276855	8.05649566650391	48.9393997192383	47.1158828735352	8.66634178161621	50.9726905822754	50.9455986022949	11.2600708007812	51.1069145202637	48.4211349487305	11.3855810165405	48.47509765625	48.7225875854492	12.7343807220459	48.3413734436035	47.9387741088867	15.8854370117188	51.7429962158203	47.0788078308105	12.458475112915	50.0702934265137	50.3044776916504	14.4468650817871	53.4272918701172	49.8541259765625	15.0675706863403	53.0336875915527	47.1802673339844	13.0874328613281	51.1625061035156	46.0989074707031	12.4698104858398	52.0532150268555	44.3168983459473	13.961277961731	49.2696266174316
MRAC-73-018-M389	17.6176729210364	18.7706935928448	10.5730601403647	17.8909171920776	16.8559246181722	11.310185794306	18.2445971158026	19.0231638400835	11.969813421711	17.2531495909838	17.8176982979815	10.0340375501845	15.4382139012282	18.6844815244981	11.8054960716377	18.4653480500527	18.4105339213188	10.0974429739485	14.4410576998849	17.7916130609664	7.98604049707695	16.1669465529103	17.531329788678	7.3008853922306	16.1525525061929	20.9303254423915	7.23900715854111	16.1598365437634	23.0058586403446	4.20949472479379	17.411933242912	17.6867483399929	5.51884586753176	14.5457600249412	20.5794985442378	5.96728998368553	13.2602520026967	18.1393307174194	2.72896432043745	17.0435301632311	17.0274416681538	4.69505940253471	18.5376741031509	18.1755924017508	5.37450783613708	19.7601542947718	18.0519822224281	3.08186153794029	19.4951390010493
MHNT-OST-AC-515	12.824727945134	39.0015703521731	10.6256372495628	11.0266739997	38.4211186549057	11.3436215055187	13.2420476831946	38.7248560135439	11.9418964254528	12.085863594891	39.0188062259556	9.76096287220441	12.7421280985117	40.9932590627268	10.8468037195155	12.7175679719821	37.8033225983109	10.2991295433611	12.0371016444802	41.1023366848603	7.54754956132059	12.452501668455	39.1218353656332	7.17138771645964	14.8491558478939	39.6400615828141	7.56860856066942	16.203441101491	39.0939912542101	5.15157974861181	11.9987831338538	37.8518284670411	6.2222219498038	15.0973928639059	40.9775979859355	5.28478767503377	12.3280640587401	40.6818240338513	2.53478304200088	11.1954126159567	37.8815142099375	4.92354409350766	12.5722469782207	36.946574874674	6.52035546904389	12.471777838199	35.2582401669751	4.99622717673258	15.7690916102582
MHNT-OST-AC-533	47.4584320716448	52.5060667801662	3.87457731700437	49.601631778292	52.5836439166274	3.64104703594072	47.1685250563869	52.8399448656519	2.29059413512584	48.0798127998392	52.3921295110497	4.75609297313563	47.1499094203801	54.6611436948624	4.08356854945323	47.5850844348836	51.2799916161651	3.94669247926372	47.9508078538104	53.309480259564	8.68329964399483	47.5771027481511	51.0337468909186	7.55356448017906	44.9882979337136	51.2831062328722	7.22164311781985	43.3473027501902	49.3072495800667	9.31037149619034	48.2898056266358	49.3817511039182	8.2105377535075	44.6120181801733	51.7362835688669	10.3028517995134	47.0406835745793	51.2828764666875	13.0918211253407	49.3315606680636	48.857256459891	9.41545285346901	47.8339773006129	48.4815229104855	7.40155400145654	48.163481140312	46.7490431276351	8.09359911814829	44.4420267630931
MHNT-OST-AC-508	17.0712833404541	14.985689163208	2.85711526870727	15.9849433898926	15.2594213485718	1.24482190608978	18.3256950378418	15.3807773590088	2.19105243682861	15.9359102249146	14.4364957809448	2.83153820037842	16.9476165771484	12.4928646087647	2.54534149169922	17.0019378662109	15.9738006591797	3.044508934021	14.4945545196533	11.9725341796875	5.06112384796143	14.0371208190918	14.3014736175537	5.22656345367432	16.1626777648926	14.2107858657837	6.85269689559937	15.3763017654419	14.5533723831177	9.59406471252441	12.8100519180298	15.4315366744995	6.10968542098999	14.7250852584839	12.7780914306641	8.91830730438232	10.6807107925415	12.460545539856	8.74343585968018	11.3441162109375	15.3362760543823	6.29269647598267	13.7324590682983	16.4635696411133	6.32319831848145	12.4395389556885	18.171028137207	7.45587539672852	14.0889616012573
MHNT-OST-AC-523	19.8207406754946	49.6437076208803	10.4787057724089	17.7991110537343	49.4092157846405	11.3817394188766	20.3624081837346	50.0942568301901	12.00013674745	18.7396989093546	49.7354522002417	9.68288356398618	18.9927338098197	52.1977906296206	9.73388451010662	19.9389252017383	48.4467476122121	10.5632524009094	18.5770055255678	51.5258092416977	6.95755832919097	19.0235741475866	49.3572852611413	6.7224542801803	21.534029313653	50.0657163168746	7.02563809645127	23.2181145027371	49.3198452611872	4.35927328366751	18.622846075556	47.6215303523037	5.68478785483776	21.7946952050686	50.9920708291814	4.19371053626571	19.0410636627893	50.2449260564977	1.33178163629337	17.8015364508096	47.3083350787673	4.49883013940044	19.4009371002856	46.8821097290513	6.17731351058048	19.4665934982495	44.9164930571714	4.85329143199434	23.2353772848771
MHNT-OST-AC-540	15.6611897761039	13.7698394435706	1.85355156167835	14.0309724881541	14.0010380671338	1.45527017105081	16.2116875103109	14.0949964998086	0.609333083731154	14.6592107647399	13.543626339661	2.67985551019921	15.5203059941199	11.6673667454878	1.47330650006523	15.6584274741165	14.7269001227864	2.19839083484462	14.3850020298548	11.5478271138166	5.06256251316005	14.4723024111461	13.3568800067172	5.46047196891439	17.5656400242254	13.237081316305	5.84047297605296	18.4673302942986	13.8177970088764	8.06397337803854	14.2327671620929	14.8473308856348	6.82651706574977	17.4303379782124	11.602798685648	7.85437537461659	14.5755443570335	11.5098221459665	10.4377833794154	13.2862154011589	14.9647328335639	7.79219807331659	14.9866117779003	15.8222518764305	6.6341449491353	14.7720908417999	17.2257543351551	8.19955447087733	17.8564583736975
MNHN-ZM-MO-1972-328	5.89539623260498	7.6536054611206	11.4296970367432	5.36615562438965	8.35117149353027	12.6775131225586	5.2258415222168	6.43782186508179	11.9714183807373	6.17803478240967	8.87154674530029	11.2674369812012	7.3822603225708	7.05204963684082	12.5195369720459	4.90489196777344	8.04587364196777	10.7095594406128	8.95658588409424	9.79160213470459	10.6623039245606	7.29911994934082	10.1295776367188	9.6957540512085	7.84113645553589	8.33599853515625	8.54504585266113	8.54451656341553	9.16867446899414	5.50039577484131	6.59635162353516	11.5619659423828	8.83427810668945	9.99785232543945	9.86950397491455	7.71127605438232	9.90851306915283	12.8992033004761	7.79960632324219	6.81245136260986	12.6786270141602	8.72561931610107	5.71021699905396	11.1356811523438	8.01793479919434	5.13400363922119	11.9393272399902	6.78772258758545	6.11155033111572
MNHN-ZM-MO-1972-302B	17.0878618522719	42.6191548180551	30.9937733972101	16.9146416721916	44.1783525654701	31.1786743113672	16.1687909214487	42.5418255511906	29.8185288844586	17.6141240203184	43.0455889314374	31.9048336123651	15.4538062081236	42.4647057249529	32.3824609898463	18.0556514258758	42.7097211599495	30.3575573144679	17.9601824932839	42.4780541185405	35.0313767364625	19.5238301686435	42.4021180056121	33.4303409051073	19.0778383453276	40.3244510402512	33.0104133946455	20.9535410450688	38.6010763527111	33.7916500429276	21.074958759527	42.5859218182131	33.1630647133459	20.0274868082315	39.7188817047348	35.1977698332477	22.319271029089	41.7605667569172	36.8037725517086	22.1494283479205	43.2900191618488	33.8276639198058	21.791455852367	42.2777826016878	32.1122605581493	23.9265936093859	42.1405929805257	32.0549214256179	24.3200343706868
MRAC-37477	15.1937640603374	42.8989364770016	11.304172713866	13.2802133586512	42.6995437483755	11.8046266146482	15.6883692270256	42.186794489411	12.7589681848847	14.4025040009879	43.2367606374538	10.4694376713398	15.0767769435236	45.1181972136054	12.1090593898239	15.2445242292298	41.7138133425294	10.990362540521	14.1670448857801	45.9419558696927	8.13586391051022	14.4083746597794	43.6464662389248	7.98864335710661	17.2077163434997	43.7570355749598	7.42088062433059	18.4761572787171	43.4316195795387	5.10208737168478	13.7164717707273	42.3806023850863	6.3955251861557	16.7235083669646	45.1014940357257	6.13408433678241	14.0173058887204	45.5043392231818	3.88517443425725	13.1536748376797	42.5742276641937	5.55861381795483	14.2717353720576	41.1770308612827	6.34259246257387	14.1304479580572	40.3588813558965	5.00038588428024	17.3530445249539
MRAC-37478	47.2267899574187	14.5118808699051	10.7615957449692	49.1615682681362	14.8114603655622	10.9143992673095	46.8318714959548	14.7345452513336	12.337112840232	47.9292447543292	14.8785155074321	9.48296835810141	47.6094457429652	12.4881614117224	9.41693597609041	47.119411111713	16.1105101595462	10.8372956901351	48.4293140771795	14.3604797316429	6.30712193726398	47.8256217565083	16.1144447062263	6.88490866785006	45.0239135562396	15.5436946590528	6.88338981307106	43.2842470730664	16.9759667682888	4.55725077645939	48.4598658044821	18.2070435913644	6.38447223627356	45.4492001389516	15.3581181094271	4.86680367953954	47.5249064134068	15.9865767866563	1.18155979368528	49.1629749912387	18.6256309566243	4.87532972267392	47.7000053945528	19.0357600341384	7.06787188794828	47.5215477686986	21.0336208893254	6.29921447980641	43.2903542904066
MHNT-OST-2002-26	15.6961989711259	45.3393273228728	8.61324640830062	14.2441803077091	45.7020020534419	8.63246992088102	16.0018546396705	45.0862703775016	9.77974343668109	15.4366056952255	45.5356579050975	7.56121093524576	16.0410732546261	47.3050839323118	7.89314182372953	15.341883763601	44.0863512221143	8.61833290689072	14.8433616977721	46.2682886675499	4.86188844139793	15.1337044391541	44.3630785390278	5.31048832604449	17.8442382351383	44.3438497702168	5.11978222510246	18.7451237186156	42.7567754214926	3.20766561710469	14.1881561714637	42.8175572120187	4.50200441850055	17.8431769618375	45.0998358890268	2.92750522007415	15.3182167536864	44.9657292970119	0.585541308897065	13.4573832129317	42.7521504305178	3.34901711229595	14.5571581918707	42.0458323298045	5.03685863579181	14.2910679799566	40.6193483461745	4.26457936009661	18.3075942441455
MRAC-34851	8.77201559098538	7.62870210161879	28.0105613545262	6.7600038460284	7.93358260552535	28.5712385546144	9.00797020277881	6.95127160169407	29.4877235099571	8.05259061747661	8.388688314188	27.06435475008	9.26350172605884	10.0478962692873	28.5486294263731	8.54891664438525	6.57274701578613	27.5329224167015	8.97397953274671	10.5236433179018	24.4565863203054	8.56870597241997	8.22921566819259	24.0646422233057	11.3211948555151	7.81746112232477	24.6764238521856	13.3178251866229	6.4985637573023	21.703077087341	7.60974298794212	7.10700922552262	22.3271138358743	12.081260860671	9.25769996967457	21.8568945735438	9.55888208535203	10.5946276103383	18.4471375164681	6.72131877606355	7.60219229144303	20.5739757330308	7.96002002431853	5.72434792538795	22.7740376650001	7.54028830080682	4.04330557284861	20.954545998671	11.6610550173938
MRAC-8452	17.4038213735059	48.1692954097986	11.4302288217861	15.4123601045104	47.7664233577427	11.7510878911784	17.896148440374	47.7912175114025	12.7575783197469	16.5319158198247	48.4357811579743	10.2849801590415	17.108089642569	50.6209638012868	11.5907485796355	17.4685173033954	46.8542442875631	11.0246052909946	16.4936705032854	51.1601420207414	8.06145558922182	16.6459638311369	49.2802796782452	7.46438587504382	19.8165782831635	49.9885876345666	7.36362407064337	21.1898757056793	49.1615491869467	4.58718798930158	16.3956200399736	48.1511271749029	5.76207349189049	19.1412556137523	50.93402677114	5.72459594503453	16.2713539310142	51.3940258082963	2.25319824142418	15.3707823278148	48.2951751056914	4.60939436248159	17.522782346189	47.0452684608508	6.0625990429252	17.2594473252655	45.5626188711013	4.62008650830125	20.9264489441796
AMNH-M-52596	49.4909553527832	75.0175094604492	82.6930694580078	50.2374114990234	76.4288482666016	81.9229583740234	50.8605537414551	73.8341827392578	82.0198059082031	48.9954376220703	76.1905288696289	83.1035537719727	48.2356910705566	74.5098419189453	80.869499206543	50.5119171142578	75.4696502685547	84.0127563476562	45.5109481811523	76.6756820678711	83.5713882446289	47.1002426147461	76.8025665283203	85.098518371582	46.5291061401367	74.4619369506836	85.8776168823242	45.0893211364746	74.1846542358398	89.2380828857422	47.3202133178711	78.0818176269531	86.8392105102539	43.4231071472168	75.3748779296875	87.0159301757812	42.319522857666	78.6720733642578	87.741325378418	46.9989395141602	79.5614776611328	87.284309387207	48.5024757385254	77.5160369873047	87.6795959472656	48.9330749511719	78.5056915283203	89.303108215332	47.7803115844727
MCZ-14725	61.5956460224541	33.5696983260243	-48.1199630637047	63.3146022698116	32.9223883322217	-48.2021060247586	61.0519203154998	31.9966959946677	-47.8249870629421	62.2798470745591	34.3638450836888	-48.4872786709317	61.2520157201411	32.9312355138378	-50.4811458967703	61.6841894684731	33.8140044381848	-47.0019961065995	62.1878071939798	36.5438761608495	-50.4353758384203	62.1590846098114	36.8735265474882	-48.3313375186469	59.5881376188892	36.9509838493693	-48.6155825234513	58.3323163825519	40.254842198721	-47.5008312963496	62.5405242039378	38.2173981219355	-47.2059467008707	59.3486824547129	39.4893153314997	-49.83424293004	62.6311941634553	41.8517790952039	-49.8132064834952	63.5535602045355	39.1897447852031	-47.4214274191649	62.1391068101632	37.9191666107697	-45.9824256022253	62.6422479761066	39.0916739376007	-44.8735450418525	59.7686946018382
MCZ-6209	32.4054336547852	38.3830337524414	-48.1494979858398	31.3498058319092	40.0485076904297	-48.2669372558594	33.8587417602539	39.3385925292969	-48.073055267334	31.1637306213379	37.9585952758789	-48.426887512207	32.7023010253906	38.1733245849609	-50.7683601379395	31.7956523895264	38.2845687866211	-46.8398056030273	29.7745532989502	35.6794128417969	-50.4198303222656	29.759786605835	35.6895408630371	-48.3606491088867	31.5244903564453	33.939136505127	-47.9786949157715	30.6392002105713	31.0877017974854	-46.5481643676758	28.1191902160644	35.3302192687988	-46.883544921875	30.0645961761475	31.6827239990234	-48.9044227600098	25.9833278656006	31.3596420288086	-49.5722618103027	26.8801860809326	35.2925605773926	-47.1761207580566	28.4821109771729	35.3113708496094	-45.5650672912598	27.1521301269531	34.6707305908203	-43.946891784668	28.9998359680176
MNHN-ZM-MO-1886-123	60.7747642072844	37.2947971014306	102.543830012894	62.2452448990281	37.6232603361232	103.196240143072	60.1060472681311	37.6329908639472	103.992766466658	61.6094101271083	37.1066565448673	101.684428224536	60.8030251531708	34.7163717492512	102.961993064439	60.7748651603449	38.520537290812	102.222660500748	62.0648495093974	35.020935193014	98.935976342084	61.8040901174538	37.2806486206862	98.9416919177926	58.6285167827884	36.6942214772863	98.0516166847771	57.7053084649049	37.9008415335138	95.3834562036679	62.3743118263846	38.9155444625494	97.6554277768702	59.0780214713945	35.5704756850966	96.0184687341853	62.9253727059724	35.7739030577149	93.2463286389284	63.4481746661329	38.9316431383387	96.8387420803302	61.6807200546677	40.2347683914488	97.7406488060009	62.0932836504352	41.9037387380231	96.4100303801231	58.5197180849371
MRAC-37572	49.0472624619087	12.9588386968334	13.3902983676539	50.8030667201788	12.6945682787006	13.9825075143985	48.3115364605221	12.8213177601339	14.9477914608059	49.9026228525866	12.7663830072697	12.7456396084434	48.5362484242477	10.4997697375332	13.3962044480369	49.3551153923543	14.2423734046959	13.3268312682957	49.556405262073	11.4475592512354	9.7449472438137	49.824166792308	13.3646295471513	10.0523018586838	47.0966065599735	13.498704108074	9.51191519511627	46.2894110823334	14.9757039777999	7.17982767823421	50.8088532851405	15.0364857311434	8.76869021280254	47.2631877783289	12.6057656501492	6.60895086900664	50.3476503680083	13.048970496781	4.60570451937108	51.6824439720064	15.0619186251433	7.91793493970285	50.3251836099375	16.0659655973319	9.21628977488599	50.7645743808574	17.5869533637806	8.27998914178656	47.4925925665717
MRAC-73-029-M109	21.6518642219618	56.4731035713346	13.3543904251374	19.9981738907505	56.3497071520782	14.1786881824491	22.5060495177208	56.6538824205381	14.9270640039449	20.7732707529713	56.5674926099091	12.5183373253434	21.7940260872659	58.9816188463454	12.8165096908819	21.552208371476	55.1561016381948	13.4351649483816	19.9908343027415	57.6277573553554	9.30839122537035	20.6257753524996	55.5571046957785	9.89498626628448	23.1301844198769	55.6426033605466	9.49548906680712	24.0701298285977	53.2057674856472	6.55646786193637	19.7005489794904	53.8132670325645	9.34967488330932	22.7416928657209	56.1314742409083	6.32519950462415	18.8626245154339	55.3990705462104	4.41570662336888	18.7549761673975	53.6632595911622	8.72142584292246	20.2055528685259	52.7335663292476	9.80457455890369	19.4658356382957	50.6082769530128	8.72908425065255	22.5449346794929
MCZ-12758	49.5344522618739	28.0770909023841	-44.1968554005879	50.9874368476105	27.3178558458745	-44.3225131289093	48.6637086301002	26.2233401501721	-43.8322345204431	49.8750697990953	28.9759430050033	-44.3133386275708	48.8574034733077	27.4440783671544	-46.4254987663163	49.5956591413161	28.0883805101066	-42.733929126305	49.6862596502582	31.3427268112038	-45.9038764700952	50.0235268419366	31.2833656476788	-44.0737791055726	46.9082367602977	31.9360504891405	-43.8394370440293	46.3397976533423	34.3562284114213	-42.9181051597802	50.5675395495139	32.1943891333813	-42.6447173529447	47.5611853128016	33.7654919631235	-44.9083309140484	50.4693757897581	35.8657305850961	-45.0173398646702	51.5200510755356	33.0694951202618	-42.5644213770835	50.1616617203876	31.8278595833806	-41.6564556423452	50.5610211139374	33.1034942181009	-40.3476487621079	47.5566314712861
MCZ-22277	23.9150352478027	31.8638687133789	-41.4410133361816	22.801212310791	33.0032844543457	-41.6623497009277	25.1002388000488	32.7195091247559	-41.3728103637695	23.0964698791504	31.2763175964356	-41.4110946655273	23.4174251556396	31.4112510681152	-43.7836036682129	24.1083393096924	31.9288234710693	-40.2547416687012	21.8290786743164	29.3882522583008	-43.1793174743652	21.6031494140625	29.263090133667	-41.3160438537598	23.9650974273682	27.6490993499756	-41.0005073547363	23.6061000823975	25.0732498168945	-39.4358596801758	20.7702713012695	28.8595809936523	-39.7436828613281	22.6988525390625	26.2675170898438	-41.9979476928711	19.1904125213623	24.7782955169678	-41.5984497070312	18.8706283569336	27.9265441894531	-39.4836578369141	21.5788192749023	29.1640911102295	-38.7851638793945	20.340368270874	28.2289352416992	-36.6313781738281	22.7721767425537
MCZ-23812	51.2080369010639	25.3953943099233	-42.613376333651	53.0060732100898	25.6125152905516	-42.8199093624559	50.9927115561576	23.9735698069167	-41.8827552375584	51.9618049587431	26.5815833357119	-42.8963445383109	51.1449968798717	24.787855938642	-44.2475374537996	51.3672407267033	25.8963969570275	-41.0957733540871	50.8902882099898	28.2432671613847	-44.5677720822651	51.1673570126113	28.56549597666	-42.9257689789908	48.3442974483959	28.9800803777725	-42.465837280682	47.4099938258685	30.9000776402059	-41.6735051769352	51.8795332882103	30.3409482321342	-41.6457105181563	48.7236432776657	30.358370594914	-43.7596839717532	50.4938440672163	33.2034415091687	-44.3064658978047	52.2278961178515	31.2077161600516	-41.7924382830998	51.6542364112486	29.90294259254	-40.4054088596185	51.7918217844953	31.4424087697201	-39.0854842585802	48.6042172827853
MCZ-23813	44.3786930824779	26.4264451684039	-40.0972748412031	46.1533028403895	26.0551130586724	-40.2212765413129	44.1717173598434	25.0750122698339	-39.5760691942388	44.8572688360975	27.3203435492115	-40.6615502796512	43.8412985656223	25.5431188933002	-41.6891877223484	44.7493775797016	26.9645698425354	-38.9472331211583	44.2076490885041	29.0339108550567	-42.1110210077831	44.591756974056	29.3824281839645	-40.5226619285256	41.9145068112598	30.1994234193036	-40.1866022131681	41.0904560354615	32.3562218123084	-39.8825002845845	45.5584325315164	30.7779459505599	-39.7816267193115	42.0137823510413	31.4884406442408	-41.7458681911807	44.5043615728781	33.9379883280019	-43.230242212229	46.5489248765637	31.9578285763698	-40.1525760185083	45.1887309717505	30.6342767555226	-38.6411621804907	46.010577792003	32.3835365172244	-37.6062134888733	43.0003080254107
MCZ-35058	43.9951142915106	26.0407446331549	-41.2155233274603	45.7615428758141	25.8360265613477	-41.6856081774257	43.5395591717231	24.9331708591184	-40.9877003300616	44.6710378093627	26.8403316306126	-41.9379569289221	43.6933339923652	26.0952730450044	-43.608048830074	44.5262647064064	26.7863524882952	-40.2738999464856	44.2896540321342	28.4104698641274	-44.2520999897304	44.5342959719841	29.1785880811479	-42.8437145233276	42.1081528758135	29.9697333479848	-42.3275752819707	41.154102965375	33.2928842469502	-42.155341998438	45.6328440128334	30.8571954096356	-41.8566228854823	42.2431163178696	31.7872754371107	-44.3446329015415	44.7397618868805	33.4339025225278	-45.0994325731713	46.3158626673088	31.5953088773165	-42.290996484473	45.3693654292343	30.7638730790337	-40.6088736834018	46.2545360167001	32.7103834250654	-39.5795125153475	42.6944200049688
MCZ-35765	45.3318622249967	26.5376009998872	-42.1559116235604	47.1002727258477	26.0332399360086	-42.1586704691219	45.014546477756	25.2415368600668	-41.5532712390632	45.9889039861404	27.194768965239	-42.912595065321	45.4441284727499	26.1348413917704	-44.5830952847285	45.5537085089452	27.0487780899656	-41.2036184885179	45.8421470472863	29.3116740008669	-45.1062524173947	45.8440418756794	29.5018768501124	-43.3863583522123	43.2075833460097	29.809694169672	-43.2173001377266	41.8471589683907	32.4584854980237	-42.4449892228484	46.3455839267934	31.2626494411418	-42.3892347008164	43.3395227861781	31.8554323212108	-44.6875778928222	45.6696864555642	34.2004991033495	-45.5083668429988	47.260220141864	32.4246741163649	-42.7694024739215	45.8844531385652	30.9117206444293	-41.2523477607602	46.4202409317205	32.691491417296	-40.0394796200263	43.3499556637005
MCZ-35937	48.749499077248	22.3288749463972	-38.2491998973741	50.5577208291985	22.223740119429	-38.1911001999621	48.5930627926723	20.880111843412	-37.437881823396	49.2711155804627	23.4657121628419	-38.569256113009	48.7604455462403	21.5340718340463	-40.2472569398269	48.7854587997873	22.8841320969008	-36.8922357273021	48.6952258624279	25.6022607992969	-40.7368834233764	48.7687841826906	25.7497994085503	-38.9206085047921	46.3822911321846	25.5523494896161	-38.9420422225319	44.677434663566	28.051989587111	-38.1075998760683	48.9901038461606	27.386473079503	-37.8663243239305	46.1544469283599	27.7528869116107	-40.2520872235181	48.1553668956353	30.3076776815199	-40.6975844557411	50.0081324302468	28.6105205002813	-38.0778131728079	48.5348153125351	27.0456869788758	-36.6922997904618	48.6198537871267	28.6340374720758	-35.5228493933052	45.5481894008134
MCZ-35938	48.834465801072	23.3237470538829	-33.9671931029765	50.4435093671868	23.1276425882535	-33.9271155358622	48.6068183279532	22.1793208440889	-33.1764173879395	49.3327650527505	24.1591910980459	-34.6579262479009	48.6011995832812	22.122002560206	-35.5724568799988	48.7876490328666	23.9703438348048	-33.0387159347069	48.7824624906457	25.3635783527199	-36.47903442898	48.6002182738337	26.1902108560311	-35.0735743144299	46.1264254403444	26.5626020146902	-35.1589615997672	44.9948689981989	28.5122399049432	-34.8401797003587	48.9606896706228	28.0034216647232	-34.1934380037829	46.4405083708797	27.9751996498469	-36.616543131324	48.6927884024471	30.1908956296856	-37.586861434682	49.6655531430736	28.8649083754538	-34.3923112117879	48.5373815211292	27.7779421371425	-33.0669976643998	48.6967410862048	29.4595667514003	-32.2987702045357	45.9817937681209
MCZ-36030	24.4284744262695	33.7279396057129	-42.0905914306641	23.2426624298096	34.7578125	-42.4168395996094	25.4209842681885	34.607479095459	-42.0294151306152	23.577844619751	33.0820617675781	-42.1690521240234	24.5252513885498	33.3424224853516	-44.2212448120117	24.3853816986084	33.9313125610352	-41.1228675842285	22.5543651580811	31.0402565002441	-43.3357391357422	22.1593933105469	31.220947265625	-41.9946899414062	24.0047550201416	29.5401020050049	-40.9570007324219	23.5554618835449	27.2673206329346	-39.565559387207	21.0905857086182	30.9494667053223	-40.3674697875977	22.7053546905518	28.1640949249268	-42.1754264831543	19.5843601226807	27.4715766906738	-42.2261505126953	19.5483055114746	30.5228748321533	-40.2859077453613	21.6765022277832	31.2532234191894	-39.3151588439941	20.6369323730469	30.826753616333	-37.7460441589355	22.5285110473633
MCZ-41167	29.2238349914551	43.0076675415039	-50.8059501647949	28.3170948028564	44.2820053100586	-50.6841468811035	30.5650329589844	43.8983688354492	-50.9896965026855	28.1910858154297	42.6522903442383	-50.9981689453125	29.063455581665	43.004566192627	-52.9682235717773	29.0507164001465	42.7897720336914	-49.7544097900391	26.9413299560547	41.4239120483398	-52.5818252563477	26.9087390899658	40.6906242370605	-51.1179885864258	28.4484100341797	38.6459846496582	-50.9710540771484	27.9234142303467	36.6662139892578	-50.0031776428223	25.7873268127441	40.2209968566895	-49.3578834533691	26.8377437591553	37.6717910766602	-51.9390640258789	23.5866775512695	37.4918899536133	-51.8240776062012	24.2584819793701	39.9127655029297	-49.2890510559082	26.4675559997559	40.1512794494629	-48.366268157959	25.3842449188232	39.1448097229004	-46.6673812866211	27.144998550415
MCZ-BOM-8461	22.3905544281006	39.2057151794434	-47.8708992004395	21.4447689056396	40.5903091430664	-48.2736587524414	23.89280128479	40.1267013549805	-47.5233993530273	21.2680015563965	38.9238319396973	-47.8378677368164	22.7910232543945	38.7653160095215	-50.2751350402832	22.0776500701904	39.1933135986328	-46.4487380981445	20.2242984771729	36.3707160949707	-49.9853019714355	19.9196758270264	36.5983543395996	-47.795654296875	22.2805728912354	34.1170196533203	-47.4888801574707	21.5706520080566	31.8717403411865	-46.281078338623	18.7869472503662	35.7756767272949	-46.269287109375	20.5566234588623	32.367992401123	-49.098949432373	16.8057537078857	31.9528884887695	-49.1708450317383	16.9572219848633	35.3552932739258	-46.4154815673828	19.1974868774414	35.8134078979492	-44.9254379272461	17.9705753326416	34.8133506774902	-42.9944267272949	20.3505935668945
AMNH-M-35640	36.6162329393712	75.8802794975466	112.057615623826	34.3619669708073	76.1242456145499	112.353084452406	36.9658572451002	76.684939631043	113.691596600221	35.9326899158928	75.5120510948032	111.077658053209	37.0351408400301	78.1284165501891	111.550672492885	36.4480796489331	74.6072855809189	112.469465665914	36.4205481020875	76.5157571493573	108.080824324569	36.2140459203725	74.471248364833	108.763209434113	39.7484391573037	73.9167970260052	108.270215401496	40.8326998756453	71.8616014920521	106.535985555476	35.4652190595656	72.2644740699548	107.83132253601	39.2224857187416	74.1925221102435	105.546592854994	36.8787821692869	72.9303891845343	103.271269078893	34.7377510529106	71.9369581945029	106.695003245411	35.9781539931416	71.4309290298249	108.800171702017	35.4885857702582	69.0316492008707	108.430183797416	39.124738299628
MCZ-37709	66.5046194710832	30.9419609564385	-50.0763107435661	68.8412306996006	30.6654176393726	-50.0568240765274	66.2363225439285	29.3535353910986	-49.5232682393479	67.2701091975154	32.2115843308942	-50.54848050231	66.2695274076634	30.6608120874532	-52.5401042209565	66.7656441402346	31.449233905594	-48.5658123410235	66.7847563710099	33.9312635082449	-52.3881800426567	66.9150365924458	34.5893520438279	-50.820874273189	63.4997165837393	35.7725023239427	-50.0753585576177	62.4865431623396	37.8953987250168	-49.2699678107266	68.1501133711503	36.6000508405974	-49.3799833850485	64.1985033739929	36.9117476141277	-51.6491881279546	66.8001033761901	40.1159892844865	-52.2221297916733	68.7835822058139	37.5551172210718	-49.7739609992536	67.7808549731774	36.2166406307153	-48.0849449616641	68.3638202883054	37.7730482038623	-46.7670537260959	64.7273842371039
MCZ-61273	34.9791284205738	41.0465276715257	-87.4570424687712	32.8576104712239	40.5415709310978	-87.2138430445719	35.4432160576974	39.3172798703664	-87.6357144529569	34.3978404805908	41.9931578816884	-87.1493927350633	35.3932040576397	40.7837039113533	-85.1319954209206	34.7836158193316	41.2750330188441	-88.7464987606151	34.6495027759356	43.7691532461975	-85.5883044597993	34.5812798005137	44.642014130443	-87.3105464964864	37.3235377024744	45.2785412660801	-88.0390062426789	38.5679897921398	47.4324179777767	-89.300088880173	33.6545006258725	46.1416724578486	-89.0314510038008	36.9190040361309	47.3317016556432	-86.7052753567971	34.4667102090353	50.1764411688163	-86.7452514560214	32.8431487813586	47.5384800768234	-89.0037378436119	34.0378891884516	45.6941531364998	-90.3003760429175	33.6282068751473	47.2448738584776	-92.3512957419933	37.1390393015515
AMNH-M-152896	23.7976076354941	102.033725611308	52.6384364664586	22.514856049736	100.886564951033	53.1017842686663	23.2111000880641	103.699268659171	53.0804857379998	24.0042212692032	100.392451946428	52.5500717189898	23.6079659113779	101.773009952727	50.2908624017913	24.0968917743634	101.959573289048	54.3784304986568	25.3397898640668	98.5451242152354	51.1391018199021	25.7184204637067	98.3176242625505	52.990800242796	28.8001833237484	99.5463707802198	52.8115751727456	30.5610933657658	98.1943628834031	53.890059335765	25.7382468287881	97.0684638460688	54.7290448606563	29.408480513853	97.4121188847375	52.0743510958578	28.6858630803377	93.5776058414785	52.3009663573481	25.4977512386442	95.3863440703883	54.7705835930093	26.1278533332514	97.8719951287188	55.8839644639354	26.3488552515925	96.9455138047319	57.5551812668025	29.8402580312422
AMNH-M-196405	38.4497041357667	42.2551652742491	37.2610472167184	36.8941037322003	42.012182127746	36.9160931028875	39.0806595113655	41.9009089585273	35.5751732728424	37.833303717019	42.4090853559663	38.4686544482121	38.9723245862275	40.2081751495843	38.1139415279222	38.2457570543986	43.8559114727765	36.8696726150309	38.3950029749978	41.4593166393146	41.3700565623724	37.7634653928765	43.1151471848138	40.5922039035267	41.2736816300978	44.1980047106315	41.9759242581132	41.3246108073155	45.9310036801633	43.2842158878746	36.83864983585	45.2461056994329	41.0976259248449	40.3388500116855	43.7761195983261	43.8258291586935	37.2560066173495	44.2955833389288	45.7456624721348	35.8402552355829	45.4123939424632	42.1688677575847	37.5108716557254	46.1172419718371	40.4976262259351	36.8014148532651	48.1299695422637	41.1450218485003	39.7418024032646
AMNH-11090	102.629351005087	139.156694950103	135.54706602116	102.976945967334	140.880223000804	136.043611537698	102.606991251677	138.721673761537	137.236203203826	103.098021768578	139.888458242646	134.419223694741	105.207356213772	138.731916634886	135.757202359545	101.466032449781	139.523738416062	135.110086680734	104.919063769794	139.419270970206	131.883014628944	103.055237446476	139.729018929045	131.967071336782	102.210261426287	136.34020079162	130.760094549094	101.020057128314	135.400657069679	128.654216101446	101.023307127269	140.852814813574	130.555680752446	103.370807544801	136.997676364086	129.052307797053	103.589069635258	140.093076483384	126.441201919714	101.198352961011	141.790831667517	129.201088633996	100.00197800784	140.267665022169	131.072521854411	97.8855952585607	140.645798194171	129.488377219666	97.1387642772569
AMNH-M-90159	41.2948112326661	30.2643406122016	108.026531172025	42.2110581535234	28.768500662456	108.590298747672	40.2710702625906	30.3178808166094	109.649064743997	41.8377155089003	29.8764949308271	107.138416194301	39.6378570315959	28.7866148150318	106.869786195614	42.434637033598	31.1727686949074	108.408506405335	41.6389453259145	29.7638763062281	104.46090924405	42.9781640303281	30.8690726155563	105.1397350159	41.1716922471598	33.5565750648842	103.899542214263	42.308528826478	36.1878476583416	101.964943015428	45.2573970551062	31.6159962689749	105.012625272942	42.1053097966341	32.9143490665336	102.18110079746	45.3945601655441	31.4482137389933	100.233765041527	46.4880215054923	31.0395068123868	104.357189701688	45.3905016758804	32.684898647981	105.772290823284	47.6247683276868	34.2105595082885	105.152459834995	45.8567978142325
MCZ-26475	31.1271495819092	37.3901290893555	-46.1833000183105	30.2963123321533	39.0537452697754	-46.3911094665527	32.7907562255859	38.3182106018066	-45.6723937988281	30.0095233917236	37.0755996704102	-46.4519004821777	32.0075569152832	37.1665725708008	-48.2849617004395	30.628137588501	37.4298782348633	-44.6491432189941	29.1166534423828	35.0876159667969	-48.6060066223145	28.4245567321777	35.4623336791992	-46.6375617980957	29.5935230255127	32.7103729248047	-46.063060760498	28.644510269165	30.5458297729492	-45.1363830566406	26.6479892730713	35.4289474487305	-45.2439193725586	28.1854877471924	31.8439826965332	-47.3826026916504	24.4920864105225	32.5419273376465	-47.7360382080078	25.1068115234375	35.2983322143555	-45.5166435241699	26.9943675994873	35.4350128173828	-44.116397857666	25.4803466796875	34.7064590454102	-42.5911483764648	26.9588565826416
MCZ-30384	28.7386989593506	43.6015281677246	-49.5974044799805	27.964786529541	45.1578025817871	-49.8073883056641	30.8000679016113	44.6076202392578	-49.2136116027832	27.873010635376	43.3699264526367	-49.9990158081055	29.7676162719727	43.9017906188965	-51.939208984375	28.7033176422119	43.7281494140625	-48.2558975219727	26.8563976287842	41.0283622741699	-51.927375793457	26.2670135498047	41.3917465209961	-50.2326965332031	27.4478244781494	38.7504272460938	-49.6193428039551	26.7033996582031	36.1249885559082	-48.4872169494629	24.3747711181641	41.3506507873535	-48.5779418945312	26.2681217193604	37.572151184082	-51.1844139099121	22.2389659881592	37.8089065551758	-51.6414031982422	22.8370056152344	41.1521492004395	-48.7859420776367	24.6509094238281	41.2655487060547	-47.2175445556641	23.1032619476318	40.4151992797852	-45.7268981933594	24.9251346588135
MCZ-61414	28.6200440773896	33.5808977498815	-73.5222017561353	26.9169065328619	32.9401745192963	-73.639531569591	29.2221141991749	31.946919222797	-73.3950066946542	28.1510127996127	34.4799045552498	-72.8819011745631	28.6192117863865	33.1657924128545	-70.8664237299661	28.645340583052	33.9571296537666	-74.584726189234	27.7979140411148	36.5726828513618	-70.2848094027771	28.2424438966205	36.8069691121067	-72.4124578398961	31.0574213815499	37.7450389561271	-72.1946921378885	31.550171962803	39.910174286596	-72.9818615955853	27.4043625326786	38.4591557745	-73.6194073954755	30.8332254508439	39.641928557386	-70.4854360095222	28.1847511953146	41.9836391514162	-70.6733465865122	26.3491479214919	39.9448014901533	-73.3712505781481	27.9321781425073	38.0532882750961	-74.712200872154	27.3792000403132	39.9903052043724	-76.4141349042091	30.6543799774138
MHNT-OST-AC-492	16.2599591611745	43.7916007907311	16.7542281307571	14.6278146161402	43.4846014354739	17.1847579030909	17.0809018713535	43.0959114763137	18.0289538412755	15.5161502462894	44.2143745344267	15.9382067058027	16.3655095516287	45.7207392521597	17.5902754674757	16.2038902414769	42.6714257027961	16.2792215195297	15.1296470273666	46.984774702151	14.1478068223218	15.1377615624141	45.0787242350935	13.37936745246	17.855123841766	45.4195136739616	12.7359192353112	18.9658934062471	45.1376298538002	9.83716660866769	14.4467188857436	43.9649121921692	11.7576342165218	17.4087769053173	47.3553456211508	11.0599671547298	14.3695985718621	47.5246432470802	8.90745082694118	13.5008185857697	44.2257929688412	11.1994043022832	15.0215557765366	42.8127166109054	11.7715841583779	14.1922624271021	41.7726001836811	9.76655836370043	17.8096573808586
AMNH-M-196409	45.987335291295	41.6307986592274	111.105706944767	45.8154136049613	40.1565513514245	111.38491926542	44.7234110532234	42.126016994986	112.578295692785	46.459937747962	41.3140421851261	110.191405897688	43.9497532935264	41.4381020938685	109.314618845557	46.9489259378756	41.9242535135111	112.020774005936	46.5107534743152	41.4624081352466	107.259971027183	47.89936258867	41.6652325141967	108.362944971945	47.7067002001363	44.2192527127033	108.390358732333	49.8561454543147	45.7846139804188	107.343348595699	50.0198103997121	41.2521000696819	108.721044128286	48.2601586027547	44.2260744998606	106.182850698239	50.8070233992014	41.9908570334932	104.307647597993	51.0656479762698	40.4026402991993	107.80350158903	50.4218020616684	41.7713543486263	109.718979445044	52.5599960203136	42.0133625298415	109.969256641809	52.9027188638584
AMNH-M-163078	63.2070820003852	50.8213047580251	99.1660984694291	64.8422423371873	50.7264999354146	99.7510831204924	62.6308839202255	51.4357264819723	100.310272404259	63.9916941794035	50.0415728702519	98.3722904949799	62.8554426579997	48.7042673445945	99.7220322966726	63.5910377750332	52.0912507791463	98.5255946117872	63.5339585777344	48.3634896259546	97.0242353935669	63.9225586225181	49.9056228657995	96.0765975091507	61.3177181000225	50.3177887902023	95.1855852107155	60.6364586834751	50.8777161044669	93.0658902204769	64.9345005920679	51.0167366895944	94.4895425628649	61.579193830069	48.9009435340607	93.4836289363453	64.5126001871393	47.955228374374	91.4871830920223	65.8869682550663	50.6941322780776	93.4969700282244	64.5837414451187	52.240960367079	94.623270111787	65.193012724884	53.6392030850962	92.8839192791848	62.2666674371238
MHNT-OST-AC-532	42.7596855163574	13.8851900100708	38.0768432617188	43.8553466796875	13.8486166000366	39.4186401367188	41.3395309448242	14.3840856552124	38.8797340393066	43.9319305419922	13.6175537109375	37.9715423583984	42.1231956481934	11.8283920288086	38.4129371643066	43.2002563476562	15.1530208587647	37.8884963989258	44.9464340209961	11.9158821105957	35.8607978820801	45.8772888183594	13.3397483825684	35.8905639648438	43.7161560058594	13.4640951156616	33.8964996337891	44.6464767456055	14.5493984222412	30.5309638977051	47.2186622619629	14.7615375518799	35.2243766784668	44.9775581359863	12.2196636199951	31.8587493896484	48.8302421569824	11.3016004562378	31.7547588348389	48.7089385986328	14.5559511184692	35.1794853210449	46.629955291748	15.8868446350098	35.009220123291	48.308235168457	17.4387874603271	34.122501373291	46.2939796447754
MCZ-BOM-7072	32.8222351074219	39.4102516174316	-47.8802452087402	31.6147193908691	40.9200325012207	-48.2453498840332	34.351879119873	40.5845146179199	-48.0547943115234	31.6852569580078	39.101692199707	-48.0211524963379	33.5658874511719	39.3180274963379	-50.0673294067383	32.4373550415039	39.5494422912598	-46.659496307373	30.8233737945557	36.3617858886719	-49.8502388000488	30.3693733215332	36.7820358276367	-47.9190711975098	32.241268157959	34.3044929504395	-47.2772560119629	31.829475402832	32.6074562072754	-46.0042953491211	29.0901966094971	36.5448455810547	-46.2865219116211	30.9888935089111	32.9435882568359	-48.4033699035645	27.6085815429688	32.4569549560547	-48.6302108764648	27.4284896850586	36.0932426452637	-46.392578125	29.357177734375	36.7766952514648	-45.1590423583984	28.0419216156006	36.0179710388184	-43.4816818237305	30.3386306762695
MCZ-BOM-7098	63.6704604233273	27.2279713654545	-44.9976042852141	65.3628501144821	26.6368700125128	-45.1596967463702	63.1603514159392	25.8184152070996	-44.3522042480041	64.4774193131064	28.2883020828981	-45.4090092121121	63.2859572349165	26.3688657278918	-47.2654739675321	63.9132932862597	27.901987876076	-43.8502093718175	64.2293174034954	30.1265090475187	-47.9556171504028	64.5585788548051	30.6531868314179	-46.3603582499253	62.2217506917445	31.1573151130047	-46.0638949215807	61.2342367923005	33.704883579552	-45.5732212479889	65.3206693806404	31.9635491008682	-45.1675224598569	62.3659289833463	33.31553446492	-47.7544030453368	65.054810729008	35.2502984124409	-48.3607648200581	66.5083660736762	33.0449460548504	-45.3593259263342	64.9287714636558	31.7958068113255	-44.0598490157371	65.7546510757888	33.623960137963	-42.5181200278886	62.6730896870628
MHNT-OST-AC-493	14.4445334162722	50.0180578166768	11.3747482812095	12.7073028751355	49.9167874251678	11.6388885737606	14.9573640896934	50.3675105366318	13.1719687752499	13.7415053612292	49.7537226306294	10.3655532271402	14.3884766887488	52.362954621573	11.2348340824521	14.5315229655128	48.6051837251929	11.3841126940248	13.8827252076789	51.4875258901865	7.50175095012185	13.9428770320216	49.6361641379659	7.7821149089441	16.871589706436	49.9341105498171	6.91406954071436	18.3282738541258	48.5302591359982	4.47476226323447	13.281651000148	47.9195608785351	6.24453703092015	16.6331076017389	50.8513822380774	4.65174829557732	13.6425159114215	50.0090432866528	2.09819940732759	12.4711920994095	47.7624977053929	5.26531318151978	13.9674412368501	46.8568829540236	6.8905423866177	13.824487623516	44.9809061991382	5.73219675695608	17.3573228482351
NMNH-M-476780	76.6478236186892	73.7787697355211	112.825764741841	76.8691747798008	75.4668234211226	113.075153167173	77.6880857649434	73.540647088642	114.071291853076	76.2114790019795	74.3841881135902	111.914065561248	78.6522315473558	73.7950517048307	111.649807737196	75.7090908530629	73.8713470305994	113.415576453611	76.2466331000421	73.7606245619547	108.480052221597	74.546027816622	74.1454075647461	109.950044865954	74.4472969114471	71.1141440465524	109.490657090894	72.0719992301558	69.5800598158154	108.475563417464	72.3988208275045	74.5669551438709	109.676965951599	74.2518444155534	70.9970880766929	107.308202315361	72.0399854395413	73.9283989642087	105.502387501523	71.6235349738693	75.2291855521354	108.795179239829	71.8723889610967	74.0658664488523	110.796532756672	69.5171965813276	74.0829381951746	110.765763913568	68.6796531078944
UP-PRI-4-007	68.4403282442702	72.4125713117849	1.44322197947039	70.2299784294612	72.6262314748294	1.26243797958861	68.0999204326536	72.6120802009627	-0.0104864349606224	69.2632184743562	72.92847691983	2.46038494255395	68.3973190245153	75.0090358287311	1.46172277786465	68.5979334700697	71.6947551844663	1.72369435316001	68.9255349631255	75.0195407331802	5.11734889932837	69.1218202863745	72.8230735602285	5.33862856976975	65.6357719716934	72.7863142752673	5.8787711046258	64.0557194238707	71.6633791968643	8.59882921962348	69.3084245641378	71.2300463372862	6.81107558645207	65.8366568537505	74.0135588022621	7.78013555377742	68.6261612685509	73.6682100533345	10.3056855143947	69.9458190258383	71.2707548529439	7.91026236242606	68.8543311530565	70.1355096423006	6.31052268746833	69.1885464341352	68.4776701531254	7.66169786256425	65.1078135368042
AMNH-129	98.6418343043191	124.804319184694	125.666445144678	99.3209230499299	126.157737807114	126.038595953783	97.94105155315	124.739635772424	127.291542069622	99.5084832196089	125.236854670161	124.68058702828	100.467918272803	123.795459524474	125.890479181103	97.4814427873449	125.411832228835	125.150917799735	100.801679925276	125.1225063009	122.054449242033	98.9331429641533	125.313523473562	122.034101148987	98.2752928287921	122.494021947412	120.999014303624	97.314238937849	122.137281308857	119.230509251955	97.4003699814915	126.576691828055	120.838618137566	99.9006864068976	122.782598676029	118.669617413019	100.306639345422	126.147013559196	116.87844740272	97.4003134916614	127.567158946443	119.938013660646	96.2998274986908	126.206949650047	121.234699857326	94.7248657722194	127.004259163563	119.813397704472	93.6101743749156
AMNH-M-84472	23.8865365480165	40.6342078984174	123.597662152828	23.2526210795903	39.1353337005323	123.480845838637	23.3300575943359	41.1014594893091	125.179033786852	24.2698515412054	40.2651988106787	122.425656598319	21.8186319734614	41.183474819429	122.178099810277	25.273996317869	40.3288483778298	124.031585255616	23.7759979172198	40.5597736448052	119.704417617245	25.6572184010054	40.2681809592631	120.463661255671	26.4704515841027	42.9932356309317	120.017934917563	29.342350547074	44.2748316768549	118.716866720707	27.7585634078627	39.1292975343062	119.924514240083	27.1372578232222	42.7030124492021	117.676394510186	28.1943966506391	40.0455073201684	115.043336545719	28.3296458880393	38.2612823360257	119.006822373424	28.3854474720081	39.5325238354327	121.164049839295	31.2218858648297	38.6552259374841	120.968640130525	32.6998441633257
MCZ-19986	82.1905488016109	48.0658041359647	-56.2418721092838	84.066871213622	48.1241972278636	-56.5194968015655	82.0521135239273	46.7316077993633	-56.3106022050447	82.4420173564496	49.450775981848	-56.6911423247955	81.8033153660079	48.1035326136399	-58.7020034056168	82.4232224432761	48.4036079382707	-55.0271860480997	82.2164898836054	52.4973253482805	-58.1475829408825	82.0147917628481	52.260707736792	-55.9850763892589	78.937031592489	51.9895861360251	-55.8015794664621	77.813522576882	54.174972265537	-54.2682076237141	82.1946648642205	53.3201622585478	-54.2550525330247	78.9584215878572	54.763788504007	-56.6088832580264	81.0141874814534	58.1678891685258	-56.7561001905237	83.1891349787059	54.9225728814406	-54.0167500639453	82.0052787314378	52.8897715078151	-52.9655262357316	82.1341390851084	53.9173317268426	-51.2181478584256	79.01787358368
MNHN-ZM-MO-1893-269	9.84035873413086	11.8146257400513	14.6087379455566	10.150824546814	10.9097089767456	15.9808320999146	9.68926239013672	13.3404693603516	15.1746273040772	9.8520336151123	10.4527530670166	14.4445915222168	7.46457958221436	11.3389892578125	15.1067123413086	11.2151966094971	11.9391345977783	14.2688159942627	8.35909557342529	8.17052841186523	13.111273765564	10.0246810913086	8.78504753112793	12.4871397018433	9.05951881408691	10.225661277771	10.6364002227783	9.59915447235107	9.27208518981934	7.44154596328735	11.7146997451782	7.86449861526489	11.643346786499	7.66461277008057	7.81790542602539	9.12343311309814	9.08381748199463	3.6735188961029	9.32758808135986	12.4801597595215	5.90263557434082	11.3638725280762	12.6249666213989	8.54061698913574	11.4268550872803	14.5911493301392	7.93764972686768	10.1786575317383	13.5145311355591
MNHN-ZM-MO-2002-105	58.5158365399772	66.6739546448627	41.764066992817	60.308863998799	66.9514612047566	41.2622663884145	57.7200091996563	66.9131652633881	40.3566493181299	59.340239450695	66.890785345268	42.6247048451271	58.5588176463218	68.9774440936898	42.1759439769206	58.6750848781353	65.418160925414	41.7054040187026	59.3436194478765	67.6732023178363	45.6558013453541	59.0585397298997	66.2287805944647	44.9140966808242	56.0596874437688	66.1437198165288	45.7373558694334	54.8786266422779	64.0400356788344	48.1524967333915	59.7434123405582	63.9847056876574	46.1974204973882	56.7183138801879	66.1958720451061	49.0761363390877	59.6216184092232	65.6428846220014	51.1335647753775	60.8932441466251	63.7591473701165	47.5649004905003	59.1463760807797	62.896374260435	45.4592358926992	59.3525100282367	60.4998863200309	46.7657453540515	55.9596620999989
MRAC-28425	17.634477849636	49.4618272224341	12.948442156852	15.8098338706417	49.4479571388512	13.2170973247452	18.066772216564	48.5762467751967	14.6002184953943	17.1663719462823	49.9868571299288	11.9516615915193	18.3265902803865	51.721630201707	13.9514773185919	17.4357097843395	48.0316136447751	12.3136776966957	17.7599914947505	52.4003771525302	9.42667614965163	17.177995056732	50.5148768662437	9.04796949624399	20.2836052259068	50.2837327789493	8.91554600002815	21.8419672600525	49.4346886343154	5.88464344536477	16.7001318740272	49.1077605473194	7.34554322937986	20.4081600074894	52.2113554614701	6.80040306717426	17.7956256225808	53.0512039140206	4.31848766114658	15.7744893604142	49.3808991069205	6.0068075243666	17.0782959691262	47.9678574419887	7.5418948713551	16.3464080349423	46.4079921679762	5.98925795887836	20.4760091577564
MRAC-73-029-M105	16.8581787416037	50.6536058882011	12.9759543130694	14.9278004645129	50.7478469436431	13.280030130334	17.5252245291193	50.1358253849859	14.7849788778153	16.1456037731602	51.244966218317	11.9987241003565	17.355454470187	53.2831958492249	13.9969201137734	16.7295987978919	49.4103877028186	12.402090933053	16.5672639701719	53.4680682798028	9.00558509776839	16.8980573314736	51.1573416369317	9.2826852732752	19.6207304648788	51.3557602881711	8.96636083916714	21.3311997289734	50.4855391343993	5.51719993476947	16.2366221971272	49.7213477145922	7.47255627661979	19.4657213119716	52.8686797969847	6.85455788751391	16.1864647134614	53.549031161671	3.56932734339236	15.2536186343171	49.711023944506	6.32381027165204	16.7850338739025	48.4575945859723	7.6332929120494	16.4761151594823	46.7705877215741	5.72224757315351	20.2469779903669
MRAC-73-029-M106	17.0485444550397	54.7582311847963	18.6982509927547	15.1765853796755	54.9275010451703	18.9920212824935	17.5296375317943	54.5589778411382	20.4544553015718	16.3512225733733	55.2013658595502	17.6377883808654	17.4321352970872	57.2502482056936	19.3508575236908	16.8902573260699	53.5381174489068	18.4223327899795	16.7579122069826	56.6732063032474	14.6678464189424	16.8104329183098	54.439516940061	15.0939199549081	20.1103722357655	54.353173913349	14.1162235651436	20.9550172517318	52.9613020165673	11.7453523826853	16.091989584338	52.8200955569019	13.6920269260424	19.1666647222051	55.951971499348	11.9637057645468	16.1020001650149	56.0317597050371	9.52367782905107	15.1700036960941	52.5220090203045	12.6369900482789	16.6627920224147	51.8370640409976	14.1504508688334	16.3178566637889	49.9946845364722	12.818773742208	19.9394118878358
MHNT-OST-AC-488	53.0302505493164	37.5403518676758	7.680908203125	54.1961364746094	37.2795295715332	6.67245197296143	51.3588180541992	36.7666244506836	6.89033699035645	54.4990539550781	38.0103187561035	8.21682548522949	53.0086555480957	40.0155792236328	6.82192754745483	53.0072021484375	35.8883094787598	8.51566505432129	55.5461654663086	40.6388282775879	9.97745800018311	56.1675720214844	38.5852432250977	10.1928443908691	53.5517044067383	39.7083206176758	13.300802230835	54.4688720703125	39.0725708007812	15.5535411834717	57.2439804077148	37.5439758300781	12.0184288024902	55.450984954834	40.7026596069336	13.5550909042358	59.531063079834	41.6421165466309	14.656626701355	59.0019836425781	37.8239097595215	12.2874526977539	56.4533081054688	36.2268676757812	12.278205871582	57.8465461730957	34.7142639160156	13.8147859573364	55.8572959899902
MHNT-OST-AC-543	15.9068506055217	40.9499793648377	11.9306088050921	13.8711446148974	41.0813921240918	12.2269077767458	16.4148778162409	40.5760524096254	13.585625814492	15.1755706063008	41.4945332796853	10.5704909535626	16.2664341460374	43.4968172448962	12.4603365851491	15.5706593406896	39.4614892612252	11.236966185102	15.3668684242358	43.8573737752927	7.25788516185618	14.9627572007281	41.7296844312165	7.63655103905707	18.7371171740881	41.6620841295307	7.48799201909242	20.1781000257664	40.5812409601098	4.43438880426527	15.0604422793977	40.1988070167277	5.82053540184996	18.7558394867861	42.745858537282	5.48769419439555	16.1062959873066	43.8267373191587	2.18204851430253	14.2507597735809	40.3048669708523	4.58717841069341	15.4840696244129	39.0542655133949	6.19276613853012	15.1286808862446	37.3541911059343	4.73853484473728	18.9261760490321
AMNH-M-52668	61.107914011098	74.5168907602873	52.2014713995304	61.3950716944985	76.2196563999222	51.3390170388017	61.3326106686777	73.3685570711253	50.6804916799457	60.9745000160346	75.3677970177155	53.1291609030747	58.511519235034	74.6590696490421	52.1523554598893	62.8011954866169	74.3392359792874	52.3185793208718	59.4223454242657	76.3127135789979	56.3842016645635	61.5059810496667	75.6260936481758	55.9441035818631	61.1311003836282	72.887211601734	56.7817453137882	62.7880181811531	71.7902602117298	60.4467632785902	63.5653822229643	76.2554672897642	57.611649220253	60.3547170619254	73.6803611553411	59.9232031408906	61.1678003897842	77.4707691104	62.331493996125	63.8321730057849	77.4528895803148	58.4326427366627	64.696835726627	75.2682495608511	56.9196392531176	67.7008264694207	75.8197189086648	58.5790182485183	67.6898804955093
AMNH-M-52674	32.8168612198251	30.0582194481764	143.964497615445	32.750851376705	28.2923439799563	144.849095309426	32.0970699723641	30.7060353398223	145.537091290525	33.3897701870902	29.2077133492426	143.061153960651	30.528374923949	29.6457856013801	142.882734998534	34.2760523036663	30.2807610882331	144.76306068554	33.3398556273813	28.702099554711	139.824185136439	34.6917705856507	29.4900463380742	140.99401978184	34.8351525072677	32.309031291852	140.153491777649	37.4807535270361	33.5818043989776	138.37782228099	36.8859431252508	29.2028938062841	140.516545100279	35.116924997492	31.8683098025605	137.850204653665	36.9631690460527	29.0629702803993	135.834767261897	37.4374170512379	28.2895437572455	139.739382636571	37.6492780848847	29.9490061109146	141.460089904831	39.8854442020242	29.5679983721759	141.130481111354	40.8491225284755
MNHN-ZM-MO-1973-116	68.6325221580813	26.7945320441564	45.8158532187471	68.5563253481528	24.9768315082477	45.2556433633971	69.4181473480622	27.4951793018926	44.2802830151949	68.1953819350898	26.1683549923844	46.8458533259564	70.7487103365415	26.6044947156729	47.0357939189536	67.1597998072642	26.8833685429495	45.1665957613494	67.844325314235	25.5803587278416	49.9353345823589	66.6323184776449	26.6250283848017	48.7363216869464	66.6999701578141	29.5576276493842	49.6113820068489	64.4161356941275	30.6393509346358	51.210285232544	64.2309281172477	26.4452851103334	49.4397796694342	65.8136951581696	29.2670523316848	52.9034491292668	63.9608439162755	25.9826125860343	54.505949915824	63.0961066252201	25.1648355373573	50.9594235459367	63.3787366030842	27.2807043527134	48.3576039198951	60.8930720222364	26.8216310960299	48.5829899674916	60.3118576314002
MNHN-ZM-MO-1973-117	9.68720879531315	17.5092212412695	7.35732364678817	10.94903032726	18.8787429817902	6.89061064931945	8.74073703755237	17.5744921971292	5.4501591960373	10.2843619042398	17.869649966836	8.29229894861947	7.87553006861247	19.2732665451589	8.32044642075402	10.6768931042984	16.5388073652338	6.60286306498083	10.1200715370524	17.4461957858162	12.0640276525364	11.0757987153204	15.9881986957779	10.3400269365613	8.79728095166035	13.9291743031538	11.0926941081564	9.15529464004486	11.1041699927784	12.2656656222135	12.6621881001684	14.4672806849835	11.0703556406618	9.02706072931866	13.4250451611185	13.1942412934619	11.9098032923681	14.0777858224107	15.9606550752444	13.8666883413503	14.4927596873562	12.1601631860007	12.8298193191511	13.5309106890403	9.97758085921399	14.5075194035541	12.1984148755378	10.3863993330584	12.3674885290315
MNHN-ZM-MO-1996-2508	74.5912653924717	63.9384718913538	140.349086513826	76.5433385874824	63.8508881100743	141.01688245826	73.7444122953742	63.8821690029467	141.857817786828	75.5711773401903	63.2909144396232	139.19431051975	74.6931391626849	60.7885022235795	140.428024807824	74.5792752374194	64.8698077713102	140.224543048871	76.1335568887653	61.2219942595136	136.079827575455	75.7597333126713	63.0561362443362	136.463808268902	72.1262436917946	63.1472804702273	134.90447798514	71.1992775040103	64.2907454912912	132.589798789813	75.9860146184246	64.8894066650391	134.678234253987	72.4875116515265	61.857718816576	133.11992760979	76.566250618594	61.4957394899185	130.239635233528	76.9976769200366	64.810758702378	133.635726235036	75.3570830422114	65.9994489875458	135.091188949315	76.055585493998	67.7677655078197	133.60672505827	72.1192676114366
MRAC-80-044-M101	42.8251732660617	70.4206275979627	2.35688898123477	43.1653138275845	71.9709490958241	0.933684884099505	42.1716063944982	69.110541635981	0.594987369816828	42.6901844338822	71.2650466192389	2.87618112842335	39.7656461040669	71.4606701316251	1.85224477548492	43.8918266245537	69.9751215561495	2.44250674485351	40.4199732989677	73.2859112770991	6.15944408379075	42.7386760223788	72.0508607555582	5.76536508920192	41.1279379018616	69.1196874254991	7.36651808611635	41.8393731290388	67.7725718285328	10.8543662662696	44.7061484028944	71.6556242062724	7.66875841011718	40.2840323664389	70.1682597985073	10.0498521791307	42.4042033108777	74.3435875069532	11.9706626656353	45.4543278314601	73.1851633011914	9.0657543259478	45.6980673493669	70.4356611697405	7.47636857931108	47.6876948159983	70.4263824931155	8.772137650178	46.5654064461282
MRAC-90-042-M226	10.224272757274	6.56704082713327	3.26510861790866	10.3216777241751	4.63405900898941	2.43088624982049	9.70271861344445	7.3201584131542	1.29760980807506	10.5058106035549	5.92399582787943	4.24388111444439	13.0060231381384	7.23891150445301	2.91255675465659	8.43736659458801	6.20453695725226	3.33655252933769	12.3046871750824	6.12339737636636	7.81971801833264	9.88623995539263	6.01451697799798	6.98011149121886	9.40615081536989	9.23689830268084	7.59133571370718	7.37545920765306	10.2208843437987	10.3762291899845	7.87764855718344	5.43963819504924	8.65985744563305	10.4329413892808	9.05966270939305	10.7453118222838	10.7578460992714	5.98326507434051	13.5151641546698	7.92524949239218	4.27512645925965	10.0287522208451	6.55484507168582	5.92994475124638	8.03859535870576	4.53175173703293	4.9368267874916	9.49296634013825	3.28429363100917
MRAC-17979	20.5291148856535	58.6603056275569	12.3261671333084	18.6409623656046	58.8143366772555	12.8413100841434	21.0769104133219	58.3287221579016	13.9954077166138	19.6728506318838	59.2564508391963	11.410174076406	20.8318193171308	60.9015626468075	12.7397208218529	20.205881207405	57.452380123022	11.9883015215157	19.9099941659589	61.1038028883974	9.81956292576478	19.8484214140409	59.3573121902024	9.04009202256304	22.7906151272661	59.5503054590815	8.12794084565879	23.4507882199378	58.3732084586222	5.38876089812052	18.8946078154868	58.2499406789904	7.25457140229768	22.413354759232	60.6252910274006	5.54818671087313	19.3088547481929	61.4251178151414	3.26669411961988	18.0129658285968	58.3550095645135	6.29373504337541	19.4060164374983	57.0862816959302	7.45150608848084	18.4850407753907	55.6346156344259	6.00461010091635	21.9429300037426
MRAC-3503	16.7708837074848	53.2170810096715	16.8540358245308	15.0168081820714	52.8625193545997	17.3413009958769	17.5172033051645	52.8144418654721	18.3877118654496	16.2170953138314	53.0049609752867	15.9242316412347	16.6665684447126	55.2589189665769	17.1312891566902	16.9059247737662	51.6359532491477	16.621326306297	16.0959014188602	55.0760338781864	13.5045563507208	16.346962466862	53.2309708652481	13.3893387573652	19.2318510152187	53.6122621081081	12.3341323202034	20.1960263486876	52.4452240102217	10.3507872666952	15.9199698854284	51.7314976571753	11.9636378495236	18.9245341751034	54.6289273890171	10.4103509997431	15.3906810414284	54.2690295500432	7.61138866409327	14.8774642225806	51.5384606848684	10.8164511387496	16.6594096146068	50.7141005331554	12.4983706606869	16.2305653114195	48.6094725532058	11.0349229051128	19.7596908464438
MRAC-97-020-M004_R	9.1531575226211	11.8826792240585	19.6505113718627	10.5993675856908	10.6522526317594	18.68981719127	8.10864867489956	11.23962650391	18.4495433680449	10.1644184359392	11.8558824652642	20.3132544983522	9.59795616623747	13.7537642518216	18.6432368830104	8.85126330027387	10.5460190304831	20.2649164877422	11.3668225522804	14.5259025780965	21.8202978619949	10.6959012686332	12.6557443572728	22.6284789153647	8.25638385135461	13.8803048575725	23.4873252668901	6.97449264057037	13.6290532479609	27.1487106589675	11.0874166791966	11.5744892509235	24.7621403569191	9.30677464651634	15.3431930975318	25.8164203394287	12.995954921976	15.4256228488246	27.7449934032172	12.5046490019592	11.5633562337386	25.7412507425142	10.0379621516701	10.521900105963	24.7177612918911	10.6435625731243	8.84735657164776	27.217051737403	7.58251332562579
LGPUT-DFN3-150_L	21.8893563152811	20.0925757433673	18.2238288337489	19.97258726809	20.1767589263604	17.4379158278824	22.820748052422	19.5252997567119	16.6953567592791	20.8653574253138	19.8501107904885	19.2689069197106	21.4577887096377	17.390485274632	18.6736417361409	21.8449854463164	21.4644300464018	18.4663023164848	20.1767353657679	18.2872783704344	22.3752846713942	20.0254429239945	20.421610044813	22.1332462246326	23.008511019159	20.4517046019293	23.1065003103564	23.7276521189438	21.811434973395	25.6482585615333	19.4064589742135	22.521307688742	23.0773812815356	22.4910135494519	19.9184102942784	25.852270073761	18.5874305579552	20.4515121649945	28.1021509839174	17.9309381740633	22.8400873820583	24.2958149059357	20.3031315299197	23.7129758272215	22.6378824199378	19.6094211447239	25.248786864675	23.264399185954	22.800511912031
LGPUT-DFN3-150_R	45.7662751155672	23.6491941669501	47.8029206724819	47.6115507135842	23.8488497679867	48.1533226219649	45.3499765597381	23.9735467392675	50.1867542170451	46.0273470297214	23.293579556631	46.6003769269232	45.4586722359056	21.2594795873287	48.022971294222	45.8393193799249	25.4623060003111	47.9051601501518	45.2810361853699	22.0802503607491	43.3993078880414	45.9069842309471	24.0523763266831	43.4798098005579	42.9530592517625	24.3602550480374	43.4577853971674	41.4257237572559	25.9983777601623	41.39599321331	46.4060118859532	25.9717422037888	42.1060934236125	42.202013078678	24.0099211567062	40.9115704616854	45.105025213055	24.0327152110337	37.3032813697745	47.3497019838299	26.116961001622	40.5870641753494	46.103584133912	27.230547373029	42.7438302425604	46.7149612834863	28.9099670547945	41.5712791456849	42.964306316478
AMNH-M-238034	34.9683354233751	38.6239028297958	48.8459375942339	33.0127474844033	38.7504008669247	48.9425619635315	35.1872137409135	37.6758486183305	47.8963929570632	34.4649093425432	39.3147240709983	50.0988456080169	34.9254008230021	36.7755949066322	50.4040456226455	34.891921388943	39.8632591085936	48.7051897195963	34.7832644557875	39.3990648848176	53.1993118263917	35.3774531660855	40.6891345422055	52.2991445458048	37.8657804091166	40.6085390439671	52.4786155338921	39.8578687224741	42.5207325561377	53.7945318112789	35.2629910283475	43.1356460143411	52.6609935625539	37.7856944178179	41.4917134708934	54.3413223332841	35.7862060325832	43.6098844668802	56.9459683233879	34.7350117112473	43.8107328941942	53.3600919963163	35.6001429947602	43.6814715453416	51.6152188057247	35.6414647578335	45.8902936677278	51.7090580910665	39.4618873765937
MNHN-ZM-MO-1969-449	69.6480879405132	46.1915970835339	37.8689971136126	69.5497594706181	44.3412765458223	37.6338378228574	69.5182269288364	46.7559435127183	36.2311187844178	69.8154561629493	45.5558855631088	38.8860685189564	72.0690228913255	46.2083310307954	37.8616195054949	68.213017796741	46.2550898197307	38.1857691941618	71.6962685062678	45.3750918009366	41.8842175967085	69.7776174811084	45.9493805307438	41.3798651896528	69.9350432057807	48.7108866687521	41.9925867910392	68.980159615159	50.2791387261918	44.6704707073907	67.9864040741336	45.6248410785028	43.1267488221995	70.8635007609783	48.1584152782315	45.1939225819283	70.5962414562942	45.4217876055965	47.5621765130916	67.8406601759939	44.3524935531227	44.4947686360194	66.8513328786072	46.089736260786	42.7291100936645	64.628261283037	45.9090564597287	44.2309601274684	64.4568792327448
MNHN-ZM-MO-1969-450	12.9223987863917	17.5881788015137	8.32562471514925	12.034408159484	19.1982357106934	7.98447555032666	13.4607407790865	17.4730128460437	6.52861479084188	12.1612376934064	18.0781959718395	9.33902970199519	11.2463916457539	16.1322553286025	7.68321677155422	14.0896211160109	18.5711726142856	8.66660860765382	11.1584964964325	16.9693839443628	12.3004119708342	13.0611012420794	17.682573225228	11.8899464436339	14.423933229246	15.6045598615731	11.8776200393858	16.8707736699483	14.9098898025848	14.611288431563	14.1271498322593	19.0413886963904	13.182416245269	13.6022639225836	15.2021463173448	15.1746252723601	12.2326135085339	18.0866721001895	17.6737355527417	13.6754929130258	20.1759148450798	14.7501836459482	15.1689476017154	19.3375820651979	13.1294658743182	16.8165176140594	20.8691406792854	14.2004366732975	19.5342853991224
MNHN-ZM-MO-1969-451	29.2382304518752	61.4091188497489	111.098640227147	27.3109704311553	60.9825668200844	111.191066401405	29.6628070149627	61.0856293872616	112.603038967582	28.5443822087041	61.1281943235506	109.804303127641	29.1641457748375	63.6103131858366	110.819903355423	29.2905387258347	59.7412339043018	110.751002380227	28.9228263641427	63.1707969237662	107.061534127491	29.2479890734238	61.1653887704253	107.350329444833	32.2303689119161	61.2784461413616	107.279908225383	33.8699107177796	60.133743551544	104.431756595681	28.646218634698	59.055911315209	105.836218453286	31.6038719688386	62.0523745282196	104.850595093599	29.094088267169	61.5029217369437	101.549195893185	27.6489018890919	58.9317946030256	104.589188917697	29.393260193804	58.198187427059	106.353159799284	29.1937751276071	56.3050135821577	105.266616905304	33.2200843004389
MNHN-ZM-MO-1972-360	79.1326751708984	72.6808700561523	54.0962677001953	80.553337097168	72.7527389526367	55.6308403015137	77.70458984375	72.6868438720703	55.0303115844727	80.4559326171875	72.5258026123047	53.6933288574219	79.7655944824219	70.0812149047852	53.6297721862793	79.2130737304688	74.0576553344727	54.0886383056641	81.9889755249023	70.334716796875	51.4999084472656	81.9212036132812	72.5345993041992	51.1266975402832	79.8990020751953	72.3890762329102	48.5707931518555	80.1336441040039	73.3369979858398	46.2640609741211	82.9297485351562	74.1457443237305	50.350154876709	81.2219085693359	71.6139984130859	48.0311470031738	85.5904998779297	71.5867233276367	46.9355392456055	84.715087890625	74.1519088745117	49.772518157959	82.5254364013672	75.2407760620117	50.4031677246094	83.5850372314453	76.8758773803711	49.616886138916	80.984748840332
[truncated: 17 more columns]
