# Supplementary material for: Morphology of the Bony Labyrinth Supports the Affinities of Paradolichopithecus with the Papionina
Source: Int J Primatol. 2022 Sep 20;44(1):209–36. doi: 10.1007/s10764-022-00329-4 (PMC9931825; doi:10.1007/s10764-022-00329-4)
Supplement: Supplementary file 6 — (NEX 1 kb) [file 10764_2022_329_MOESM6_ESM.nex]

#NEXUS
[created by the 10kTree Website - http://10kTrees.fas.harvard.edu]
BEGIN TREES;
translate
1 Cercopithecus_cephus,
2 Allochrocebus_lhoesti,
3 Chlorocebus_aethiops,
4 Chlorocebus_pygerythrus,
5 Erythrocebus_patas,
6 Cercocebus_agilis,
7 Cercocebus_torquatus,
8 Cercocebus_atys,
9 Lophocebus_albigena,
10 Macaca_fascicularis,
11 Macaca_fuscata,
12 Macaca_hecki,
13 Macaca_leonina,
14 Macaca_maura,
15 Macaca_mulatta,
16 Macaca_nigra,
17 Macaca_radiata,
18 Macaca_sylvanus,
19 Macaca_thibetana,
20 Mandrillus_leucophaeus,
21 Mandrillus_sphinx,
22 Papio_anubis,
23 Papio_cynocephalus,
24 Papio_hamadryas,
25 Theropithecus_gelada;
tree consensus_25species = (((1:5.254708,2:5.254709):5.809344,((3:2.376827,4:2.376826):7.986195,5:10.363021):0.701031):5.991033,(((((6:4.577132,8:4.577132):1.751799,7:6.328930):1.704645,(20:5.691207,21:5.691207):2.342368):4.743318,(9:6.528282,(((22:0.592822,23:0.592822):0.209968,24:0.802790):4.599066,25:5.401856):1.126425):6.248612):1.484406,(((((11:1.599203,15:1.599203):2.378744,10:3.977947):1.966357,(19:4.166073,17:4.166073):1.778232):2.021942,(((14:4.045818,12:4.045817):0.401838,16:4.447656):1.933426,13:6.381082):1.585165):1.049394,18:9.015641):5.245659):2.793785);
END;<br />
<b>Warning</b>:  session_write_close() expects exactly 0 parameters, 1 given in <b>/var/www/10ktrees.nunn-lab.org/sendTreesToUser.php</b> on line <b>98</b><br />
